# Supplementary material for: Pathogenic FANCC Variants Are Associated with Accessory Breasts in a Sub-Saharan African Multiplex Family
Source: Curr Issues Mol Biol. 2025 Oct 22;47(11):875. doi: 10.3390/cimb47110875 (PMC12650935; doi:10.3390/cimb47110875)
Supplement: Supplementary file 1 [file cimb-47-00875-s001.zip]

Archive with 1 entries (1 files):
- cimb-3939390-supplementary.pdf
